# Supplementary material for: Salmon in Combination with High Glycemic Index Carbohydrates Increases Diet-Induced Thermogenesis Compared with Salmon with Low Glycemic Index Carbohydrates–An Acute Randomized Cross-Over Meal Test Study
Source: Nutrients. 2019 Feb 10;11(2):365. doi: 10.3390/nu11020365 (PMC6412964; doi:10.3390/nu11020365)
Supplement: Supplementary file 1 [file nutrients-11-00365-s001.zip]

Archive with 3 entries (3 files):
- TABLE S1.docx
- TABLE S2.docx
- Figure S1 .docx
